# Supplementary material for: UV-Accelerated Synthesis of Gold Nanoparticle–Pluronic Nanocomposites for X-ray Computed Tomography Contrast Enhancement
Source: Polymers (Basel). 2023 May 1;15(9):2163. doi: 10.3390/polym15092163 (PMC10181159; doi:10.3390/polym15092163)
Supplement: Supplementary file 1 [file polymers-15-02163-s001.zip]

Archive with 1 entries (1 files):
- polymers-2284812-supplementary.pdf
